# Supplementary material for: Adipose tissue from subjects with type 2 diabetes exhibits impaired capillary formation in response to GROα: involvement of MMPs-2 and -9
Source: Adipocyte. 2022 May 12;11(1):276–86. doi: 10.1080/21623945.2022.2070949 (PMC9116416; doi:10.1080/21623945.2022.2070949)
Supplement: Supplemental Material [file KADI_A_2070949_SM3120.zip]

Archive with 4 entries (3 files):
- supplementary/
- supplementary/KADI_2021_0103_Supplemental_Info.docx
- supplementary/KADI_2021_0103_Sup_Fig_1.TIFF
- supplementary/KADI_2021_0103_Sup_Fig_2.TIFF
